# Supplementary material for: Central Skull Base Osteomyelitis in Queensland, Australia, 2010–2020
Source: Open Forum Infect Dis. 2024 Oct 10;11(10):ofae614. doi: 10.1093/ofid/ofae614 (PMC11500440; doi:10.1093/ofid/ofae614)
Supplement: ofae614_Supplementary_Data [file ofae614_supplementary_data.zip]

Archive with 1 entries (1 files):
- Supp Figure 1.png
